# Supplementary material for: Etrolizumab-s fails to control E-Cadherin-dependent co-stimulation of highly activated cytotoxic T cells
Source: Nat Commun. 2024 Feb 3;15:1043. doi: 10.1038/s41467-024-45352-6 (PMC10838339; doi:10.1038/s41467-024-45352-6)
Supplement: Supplementary file 4 — Source Data [file 41467_2024_45352_MOESM4_ESM.xlsx]

## Sheet: Figure 1a
	α4+β7-β1hi [%]			α4+β7+β1hi [%]			α4- [%]			α4+β7+β1lo/neg [%]
	CON	CD		CON	CD		CON	CD		CON	CD
	46.4	45.4		9.76	3.54		34.09	47.43		9.67	3.47
	33.6	33.1		8.41	5.51		47.8	56.84		9.85	4.37
	42.3	51		5.42	6.77		46.32	34.84		5.8	7.16
	49.3	37.6		12.2	9.65		27.15	42.25		11.1	10.4
	50.2	33.5		8.38	5.14		34.81	53.053		6.3	8.25
	44.6	43.4		6.36	6.6		35.351	43.9		13.6	6.06
	48.3	43.8		6.64	4.65		31.602	46.32		13.4	5.11
	34.6	51.7		7.08	2.97		42.67	40.28		15.5	4.98
	38	42.6		13.3	7.09		38.6	43.51		9.96	6.35
	40.3	30		5.65	5.5		45.03	60.006		8.67	4.44
	30.8	43.3		5.95	6.23		49.75	43.27		13.4	7.06
	32	50.8		8.52	4.96		46.28	38.09		12.8	6.03
	30.6	38.7		5.25	1.28		52.73	59.016		11	0.96
	26.7	54.4		6.46	6.81		55.78	28.16		10.6	10.5
	40.5	60.1		7.89	5.89		38.237	29.34		13.3	4.52
		59.4			3.18			34.818			2.54
		35.9			7.59			48.41			7.99
		32.1			4.9			54.545			8.43
		36.7			3.06			56.257			3.96
		50			4.54			40.412			4.98
		45.6			4.87			44.711			4.79
		53.2			4.77			34.06			7.71
		54.4			7.84			28.81			8.56
		34.2			3.02			59.621			3.06
		54.3			4.3			30.93			10.2
		47.6			3.95			41.71			6.61
		23.4			3.84			67.464			5.24

## Sheet: Figure 1b
α4+β7-β1hi [%]			α4+β7+β1hi [%]			α4- [%]			α4+β7+β1lo/neg [%]
CON	CD		CON	CD		CON	CD		CON	CD
48.9	73.9		15.3	7.13		20.53	10.75		15	7.62
45.3	52		21.7	14.1		12.38	22.87		18.8	8.76
49.7	60.1		15.8	19.2		17.99	10.06		14	9.73
47.7	47.2		33.2	14.6		2.82	26.58		15.5	11.3
69.1	49.8		16	10.1		6.05	23.35		8.22	15.4
51.9	67.5		12	15.4		22	7.2		13.7	9.67
72.2	58.5		9.26	4.46		7.589	33.06		10.9	3.57
59.4	61.6		12.9	9.17		11.26	17.52		15.9	10.7
45.9	53.9		22.8	16.9		15.69	14.07		15.2	12.7
73.5	51.5		8.66	9.2		8.66	33.01		7.96	5.47
44.9	67.1		19.2	14.6		20.99	11.38		14.7	6
49.1	73.7		23.3	4.93		9.85	16.66		17.5	3.88
59	60.5		10.1	7.13		18.1	26.03		12.6	4.86
63.7	62.4		11	20.8		15.74	7.55		8.96	9.14
29.8	64		21.2	17.4		14.57	8.72			8.64
	74.8			7.86			13.21			3.95
	35			23.4			18.17			23.1
	55			16.3			22.54			6.06
	65.3			11.3			19.1			4.15
	66.7			12.6			15.51			4.87
	56.9			17.9			17.77			6.94
	68.8			9.81			10.11			9.84
	55.4			21.9			7.8			14
	49.9			6.94			35.75			6.6
	52.5			10.3			14.16			22.3
	68.1			12			12.53			6.45
	46.8			12.4			30.5			9.93

## Sheet: Figure 2b
Remission		Non-Remission
T1	T5	T1	T5
3.76	6.14	6.53	2.33
7.96	6.7	10	7.13
4.38	4.4	6.84	1.3
10.9	2.93	7.7	6.32
10.3	4.83	4.89	2.48
4.66	3.06	12.4	19.1
13.5	2.18	23.1	15.6
3.29	2.89	13	8.19
4.68	9.43	16.2	31.5
3.83	4.99	13	11
6	9.43	22.6	20.2
7.59	7.79	13.2	6.14
7	6.88	11.2	26.4
4.56	15.6	30.9	23.6
10.1	5.49	34.2	11.6
10.8	10.3	30.1	28.9
16	19.3	35.9	0.49
9.63	2.03	10.1	12.4
32.3	30.8	20.7	2.84
5.27	9.77	8.66	16.4
9.75	24	8.37	5.07
17.3	12.2	23.9	13.3
32	21.4	10.5	11.2
23.3	14.9	10.9	4.91
7.62	5.25	11.9	2.93
28.5	2.44	14.1
6.98	8.78	21.5	3.98
3.46	2.56	16.1	11.9
7.36	14.2
5.87	7.15
8.59	7.02
7.79	7.74
2.38	6.38
7.85	8.19

## Sheet: Figure 2c
Remission	Non-Remission
2.38	-4.2
-1.26	-2.87
0.02	-5.54
-7.97	-1.38
-5.47	-2.41
-1.6	6.7
-11.32	-7.5
-0.4	-4.81
4.75	15.3
1.16	-2
3.43	-2.4
0.2	-7.06
-0.12	15.2
11.04	-7.3
-4.61	-22.6
-0.7	-1.2
3.3	2.3
-7.6	-17.86
-1.5	7.74
4.5	-3.3
14.25	-10.6
-5.1	0.7
-10.6	-5.99
-8.4	-8.97
-2.37	-17.52
1.8	-4.2
-0.9
6.84
1.28
-1.57
-0.05
4
0.34

## Sheet: Figure 3b
CON	CD	[%]
46.0514	53.9486

## Sheet: Figure 3c
ITGB1/7dp	ITGB7sp	ITGB7neg	[%]
14.6359	5.36184	80.0022

## Sheet: Figure 3d
	ITGB1/7dp	ITGB7sp	ITGB7neg	[%]
0	14.5038	3.8168	81.6794
1	12.1414	4.4029	83.4556
2	24.3644	2.048	73.5876
3	15.2038	5.3683	79.4279
4	13.4852	6.6059	79.9089
5	13.1759	5.4593	81.3648
6	6.1147	13.3658	80.5195

## Sheet: Figure 3h
GNLY	CON		CD
	α4+β7+β1hi	α4+β7+β1lo/neg	α4+β7+β1hi	α4+β7+β1lo/neg
	0.96	0.66	2.08	0.58
	1.35	1.58	0.53	0.14
	0.38	0.24	4.56	0.8
	0.51	0.2	1.03	0.64
	4.65	3	2.2	0.38
	3.42	1.55	0.69	0.39
			1.66	0.59
			0.98	0.42
			1.19	0.59
			1.45	0.93
GZMB	CON		CD
	α4+β7+β1hi	α4+β7+β1lo/neg	α4+β7+β1hi	α4+β7+β1lo/neg
	3.69	2.77	9.09	7.22
	6.42	5.84	10.4	3.42
	12.1	6.97	12.2	6.16
	4.12	2.46	10.1	6.34
	8.81	6.51	9.19	7.05
	4.35	1.92	10.8	5.28
			21.7	17.5
			8.48	5.07
			2.31	1.88
			6.03	4.81

## Sheet: Figure 4b
β7+		β7-
w/o	+TGFβ	w/o	+TGFβ
1.5	13	0.02	12.5
1.52	14.8	0.061	9.67
3.48	17.8	0.074	9.12
2.61	17.3	0.056	7
2.71	16.4	0.025	11.1

## Sheet: Figure 4d
β7+		β7-
w/o	+TGFβ	w/o	+TGFβ
15.6	42.5	0.38	38.8
34	79.7	0.66	18.8
44.1	74	0.8	13.5
27.4	62.8	2.68	25
23.6	53.2	0.49	17.7

[truncated: 33 more sheets: Figure 4f, Figure 4h, Figure 5a, Figure 5b, Figure 6b, Figure 6c, Figure 6d, Figure 6e, Figure 7b, Figure 7c, Figure 7d, Figure 7e, sFigure 1B, sFigure 2B, sFigure 2C, sFigure 3A, sFigure 3B, sFigure 3C, sFigure 3D, sFigure 5A …]
